# Supplementary material for: Endocranial Morphology in Metopism
Source: Biology (Basel). 2025 Jul 9;14(7):835. doi: 10.3390/biology14070835 (PMC12292677; doi:10.3390/biology14070835)
Supplement: Supplementary file 1 [file biology-14-00835-s001.zip]

Archive with 4 entries (4 files):
- Suppl S1.xlsx
- Suppl S2.xlsx
- Suppl S3.xlsx
- Suppl S4.xlsx
