# Supplementary material for: Endocranial Morphology in Metopism
Source: Biology (Basel). 2025 Jul 9;14(7):835. doi: 10.3390/biology14070835 (PMC12292677; doi:10.3390/biology14070835)
Supplement: Supplementary file 1 [file biology-14-00835-s001.zip › Suppl S1.xlsx]

## Sheet: Sheet1
distance	TEM	rTEM		Landmarks
1-10	0.553787	1.36135		1-Foramen cecum (fc);
1-11	0.3585	0.704432		2-Crista galli (cg);
1-12	0.35292	0.697776		3-Crista galli base (cgb);
1-13	0.402766	0.728127		4-Lesser wing of the sphenoid on the right (lwR);
1-14	0.37509	0.68084		5-Lesser wing of the sphenoid on the left (lwL);
1-15	0.382603	0.668669		6-Greater wing of the sphenoid on the right (gwR);
1-16	0.449082	0.848913		7-Greater wing of the sphenoid on the left (gwL);
1-17	0.347379	0.484381		8- Tuberculum sellae (ts);
1-18	0.54963	0.763712		9-Optic canal on the right (ocR);
1-19	0.421611	0.799611		10- Optic canal on the left (ocL);
1-2	0.318611	4.77201		11-Anterior clinoid process on the right (acpR);
1-20	0.396956	0.757798		12-Anterior clinoid process on the left (acpL);
1-21	0.407554	0.636181		13-Posterior clinoid process on the right (pcpR);
1-22	0.401757	0.633609		14-Posterior clinoid process on the left (pcpL);
1-23	0.300071	0.422382		15- Dorsum sellae (ds);
1-24	0.275472	0.390118		16-Sella (s);
1-25	0.517246	0.776247		17-Endopterion on the right (eptR);
1-26	0.409622	0.61712		18-Endopterion on the left (eptL);
1-27	0.474865	0.361942		19-Foramen rotundum mediale on the right (frmR);
1-28	0.366249	0.281707		20-Foramen rotundum mediale on the left (frmL);
1-29	0.489511	0.343918		21-Foramen ovale mediale on the right (fomR);
1-3	0.402671	1.75359		22-Foramen ovale mediale on the left (fomL);
1-30	0.480977	0.316834		23-Foramen ovale laterale on the right (folR);
1-31	0.368127	0.396155		24-Foramen ovale laterale on the left (folL);
1-32	0.271055	0.300766		25- Petrous apex on the right (paR);
1-33	0.325565	0.261362		26-Petrous apex on the left (paL);
1-34	0.799478	0.735466		27-Endoasterion on the right (eaR);
1-35	0.626264	0.57918		28-Endoasterion on the left (eaL);
1-36	0.314852	0.42795		29-Internal occipital protuberance (iop);
1-37	0.299699	0.412789		30-Endolambda (el);
1-38	0.349146	0.655764		31-Endobregma (eb);
1-39	0.38758	0.731106		32-Basion (ba);
1-4	0.303489	0.613812		33-Opisthion (o);
1-40	0.304713	0.635827		34-Foramen magnum laterale on the right (fmlR);
1-41	0.361089	0.759861		35-Foramen magnum laterale on the left (fmlL);
1-42	0.493758	0.448759		36-Foramen spinosum on the right (fsR);
1-43	0.49231	0.44912		37-Foramen spinosum on the left (fsRL);
1-44	0.487286	0.485395		38-Foramen rotundum laterale on the right (frlR);
1-45	0.417292	0.42069		39-Foramen rotundum laterale on the left (frlL);
1-46	0.392812	0.320215		40-Inferior orbital fissure on the right (iofR);
1-47	0.40796	0.33803		41-Inferior orbital fissure on the left (iofL);
1-5	0.363511	0.719623		42-Parietal notch on the right (pnR);
1-6	0.652416	1.07306		43-Parietal notch on the left (pnL);
1-7	0.566682	0.945505		44-Occipitomastoid suture on the right (omsR);
1-8	0.293083	0.637001		45-Occipitomastoid suture on the left (omsL);
1-9	0.529374	1.29421		46-Superior petrous margin on the right (spmR);
10-11	0.393894	1.57939		47-Superior petrous margin on the left (spmL)
10-12	0.396807	3.72353
10-13	0.471206	1.96578
10-14	0.499674	3.07543
10-15	0.484999	2.30535
10-16	0.515486	3.02157		Distances with TEM > 1 mm			Distance with rTEM > 4 %
10-17	0.422543	0.638973		28-45	eaL-omsL		1-2	fc-cg
10-18	0.45651	0.953206		29-34	iop-fmlR		12-14	acpL-acpR
10-19	0.327645	1.04321		29-35	iop-fmlL		13-15	pcpR-ds
10-20	0.411449	2.34118		29-45	iop-omsL		14-15	pcpL-ds
10-21	0.419798	1.03696		30-45	el-omsL		19-38	frmR-frmR
10-22	0.549805	2.03259		31-45	eb-omsL		19-40	frmR-iofR
10-23	0.29481	0.61572		43-45	pnL-omsL		20-39	frmL-frlL
10-24	0.379536	1.12106		45-47	omsL-spmL		20-41	frmL-iofL
10-25	0.575949	1.6592					21-38	fomR-frlR
10-26	0.610822	2.33549					22-39	fomL-frlL
10-27	0.512586	0.500895					23-36	folR-fsR
10-28	0.490681	0.540585					24-37	folL-fsR
10-29	0.633009	0.609839					27-46	eaR-spmL
10-30	0.531667	0.446761					38-40	frlR-iofR
10-31	0.335405	0.377011					39-41	frlL-iofL
10-32	0.38051	0.69282					4-6	lwR-gwR
10-33	0.536563	0.619702					43-47	pnL-spmL
10-34	0.793177	1.0616					5-7	lwL-gwL
10-35	0.65802	0.942563					6-17	gwR-eptR
10-36	0.353344	0.702529					7-18	gwL-eptL
10-37	0.415453	1.16188					8-16	ts-s
10-38	0.314545	0.917079					8-9	ts-ocR
10-39	0.431619	2.24599					9-11	ocR-acpR
10-40	0.335337	1.15342
10-41	0.349191	2.71695
10-42	0.549488	0.623879
10-43	0.4945	0.675069
10-44	0.469986	0.663913
10-45	0.705896	1.17218
10-46	0.51979	0.539539
10-47	0.515982	0.626338
11-12	0.304586	1.18239
11-13	0.29716	3.65155
11-14	0.291534	1.3438
11-15	0.326463	2.0771
11-16	0.356767	2.39119
11-17	0.272882	0.628628
11-18	0.342613	0.493398
11-19	0.377571	2.09027
11-20	0.289957	0.829242
11-21	0.473425	1.99074
11-22	0.489978	1.18749
11-23	0.211696	0.735168
11-24	0.238876	0.498863
11-25	0.431413	2.41909
11-26	0.357898	1.1374
11-27	0.411675	0.504987
11-28	0.297072	0.309952
11-29	0.493417	0.523175
11-30	0.350817	0.320205
11-31	0.282063	0.323289
11-32	0.360287	0.71729
11-33	0.390712	0.494455
11-34	0.687029	1.08572
11-35	0.561358	0.812611
11-36	0.369327	1.19909
11-37	0.24752	0.498893
11-38	0.308497	1.57164
11-39	0.233915	0.613449
11-40	0.229269	1.52717
11-41	0.302682	0.89848
11-42	0.381381	0.59432
11-43	0.31837	0.374805
11-44	0.469136	0.885511
11-45	0.611817	0.922384
11-46	0.375225	0.506402
11-47	0.287437	0.318581
12-13	0.383632	1.76955
12-14	0.368063	4.55974
12-15	0.346777	2.23856
12-16	0.326639	2.1416
12-17	0.275931	0.401728
12-18	0.370989	0.839803
12-19	0.358186	1.03351
12-20	0.321741	1.81679
12-21	0.455343	1.09781
12-22	0.600268	2.57549
12-23	0.249483	0.518654
12-24	0.219833	0.770471
12-25	0.49411	1.56471
12-26	0.429198	2.40378
12-27	0.384071	0.396361
12-28	0.322918	0.399873
12-29	0.49853	0.52776
12-30	0.338311	0.308404
12-31	0.250931	0.287627
12-32	0.31849	0.635129
12-33	0.428999	0.54244
12-34	0.747735	1.0755
12-35	0.585204	0.933291
12-36	0.380746	0.757917
12-37	0.333308	1.10569
12-38	0.249388	0.658645
12-39	0.22395	1.16399
12-40	0.293458	0.879736
12-41	0.242435	1.61518
12-42	0.378883	0.444789
12-43	0.381732	0.594658
12-44	0.481089	0.717747
12-45	0.699443	1.33653
12-46	0.374625	0.408158
12-47	0.337377	0.46466
13-14	0.347756	2.20364
13-15	0.368093	4.24
13-16	0.376691	3.11737
13-17	0.314748	0.642409
13-18	0.412386	0.635988
13-19	0.453641	1.97823
13-20	0.351393	1.0731
13-21	0.486198	1.80492
13-22	0.527143	1.40444
13-23	0.302436	0.957299
13-24	0.255274	0.589683
13-25	0.38031	2.42875
13-26	0.32379	1.26884
13-27	0.472891	0.593924
13-28	0.375441	0.42472
13-29	0.574388	0.650739
13-30	0.559432	0.540133
13-31	0.325563	0.379514
13-32	0.305	0.650392
13-33	0.358435	0.483345
13-34	0.665365	1.10158
13-35	0.485438	0.759343
13-36	0.424567	1.27254
13-37	0.318023	0.709121
13-38	0.35478	1.41157
13-39	0.290047	0.811061
13-40	0.405161	1.90093
13-41	0.320362	1.00662
13-42	0.425048	0.656355
13-43	0.359015	0.461449
13-44	0.497648	0.959861
13-45	0.642833	1.06626
13-46	0.449363	0.615106
13-47	0.334579	0.404149
14-15	0.353786	4.17655
14-16	0.228228	1.85486
14-17	0.291706	0.454155
14-18	0.333421	0.672181
14-19	0.380066	1.16993
14-20	0.460524	2.03161
14-21	0.427169	1.13086
14-22	0.598054	2.25901
14-23	0.164258	0.376782
14-24	0.30161	0.966502
14-25	0.409246	1.59587
14-26	0.396251	2.53652
14-27	0.430977	0.481613
14-28	0.394246	0.500956
14-29	0.531125	0.601013
14-30	0.469456	0.452721
14-31	0.336737	0.392371
14-32	0.294627	0.628724
14-33	0.364618	0.491375
14-34	0.637866	0.989608
14-35	0.492751	0.823465
14-36	0.305213	0.670302
14-37	0.371321	1.13705
14-38	0.244063	0.685852
14-39	0.335355	1.35382
14-40	0.312316	0.991271
14-41	0.370479	1.73671
14-42	0.3512	0.449457
14-43	0.353983	0.547873
14-44	0.438337	0.71916
14-45	0.732571	1.42769
14-46	0.350634	0.415394
14-47	0.338254	0.473126
15-16	0.296553	2.86648
15-17	0.315996	0.552515
15-18	0.372756	0.64818
15-19	0.422511	1.50097
15-20	0.357758	1.27696
15-21	0.485144	1.51139
15-22	0.542138	1.71708
15-23	0.297253	0.800733
15-24	0.296138	0.810314
15-25	0.356619	1.9051
15-26	0.316191	1.71499
15-27	0.419386	0.508874
15-28	0.376196	0.463252
15-29	0.473599	0.554738
15-30	0.421373	0.41713
15-31	0.258545	0.301623
15-32	0.337009	0.751537
15-33	0.389224	0.543951
15-34	0.649141	1.07822
15-35	0.501036	0.840805
15-36	0.347103	0.892762
15-37	0.336767	0.886711
15-38	0.280895	0.90768
15-39	0.28749	0.936333
15-40	0.341929	1.25474
15-41	0.366084	1.34221
15-42	0.332056	0.473661
15-43	0.336482	0.483523
15-44	0.485921	0.891042
15-45	0.83059	1.54414
15-46	0.387272	0.503889
15-47	0.379641	0.505669
16-17	0.332315	0.578865
16-18	0.438872	0.74832
16-19	0.35729	1.71536
16-20	0.37237	1.73789
16-21	0.386627	1.45866
16-22	0.45702	1.71725
16-23	0.282053	0.852746
16-24	0.30096	0.9066
16-25	0.594108	3.28802
16-26	0.476779	2.61218
16-27	0.469829	0.545281
16-28	0.46906	0.547887
16-29	0.578047	0.63781
16-30	0.505994	0.459712
16-31	0.275343	0.294546
16-32	0.383275	0.925028
16-33	0.473247	0.653432
16-34	0.768846	1.30402
16-35	0.596417	1.01774
16-36	0.413967	1.17435
16-37	0.31461	0.900032
16-38	0.2873	1.19286
16-39	0.318089	1.29003
16-40	0.381985	1.84622
16-41	0.408248	1.91282
16-42	0.459202	0.630044
16-43	0.359687	0.492029
16-44	0.535346	0.991274
16-45	0.575691	1.07637
16-46	0.413235	0.513612
16-47	0.346947	0.437762
17-18	0.357875	0.322624
17-19	0.254175	0.559645
17-20	0.28418	0.370848
17-21	0.344005	0.774918
17-22	0.414092	0.498811
17-23	0.301938	0.723553
17-24	0.212124	0.23628
17-25	0.310257	0.629547
17-26	0.309181	0.424271
17-27	0.467695	0.618505
17-28	0.347026	0.265168
17-29	0.434724	0.387094
17-30	0.471381	0.385826
17-31	0.474415	0.490941
17-32	0.388449	0.490548
17-33	0.413107	0.407979
17-34	0.541582	0.669123
17-35	0.500979	0.499866
17-36	0.396252	0.951109
17-37	0.236931	0.259031
17-38	0.360937	0.844818
17-39	0.266343	0.333332
17-40	0.358856	0.836083
17-41	0.292248	0.387281
17-42	0.599571	1.26513
17-43	0.292881	0.234543
17-44	0.440266	0.721416
17-45	0.571927	0.550434
17-46	0.448434	0.699191
17-47	0.268759	0.210609
18-19	0.433693	0.561465
18-20	0.400972	0.874272
18-21	0.473727	0.563129
18-22	0.482136	1.06799
18-23	0.299758	0.329855
18-24	0.387549	0.908558
18-25	0.387179	0.525307
18-26	0.379351	0.757711
18-27	0.44495	0.336257
18-28	0.642814	0.860233
18-29	0.555653	0.49429
18-30	0.526918	0.433123
18-31	0.432872	0.451958
18-32	0.364085	0.456418
18-33	0.434488	0.427191
18-34	0.535681	0.529989
18-35	0.467133	0.578203
18-36	0.38441	0.413654
18-37	0.439177	1.0337
18-38	0.37794	0.469306
18-39	0.453175	1.05073
18-40	0.371563	0.487949
18-41	0.471365	1.07725
18-42	0.361803	0.287865
18-43	0.898376	1.89469
18-44	0.487901	0.463755
18-45	0.841316	1.37862
18-46	0.356499	0.275533
18-47	0.618363	0.991957
19-20	0.252323	0.727418
19-21	0.438791	3.73572
19-22	0.311932	0.764559
19-23	0.32073	1.65778
19-24	0.27909	0.577985
19-25	0.674041	3.26375
19-26	0.531967	1.46575
19-27	0.416626	0.49732
19-28	0.436799	0.426401
19-29	0.68181	0.684948
19-30	0.585919	0.479177
19-31	0.390297	0.373561
19-32	0.451593	1.02091
19-33	0.439663	0.567885
19-34	0.709835	1.22405
19-35	0.566295	0.851488
19-36	0.341048	1.54747
19-37	0.266608	0.531651
19-38	0.181939	4.80675
19-39	0.218662	0.573551
19-40	0.297467	4.62246
19-41	0.293344	0.831346
19-42	0.391391	0.592496
19-43	0.41604	0.451598
19-44	0.537071	1.11006
19-45	0.542136	0.812372
19-46	0.46945	0.61317
19-47	0.402868	0.41419
2-10	0.490607	1.33112
2-11	0.323953	0.691273
2-12	0.355604	0.765946
2-13	0.39936	0.782948
2-14	0.3281	0.646718
2-15	0.327862	0.620779
2-16	0.467948	0.951471
2-17	0.334719	0.485074
2-18	0.558337	0.810816
2-19	0.397283	0.789257
2-20	0.390151	0.783121
2-21	0.360094	0.584225
2-22	0.459044	0.75502
2-23	0.223377	0.325897
2-24	0.279361	0.411318
2-25	0.508979	0.807892
2-26	0.469678	0.749536
2-27	0.453781	0.356409
2-28	0.454824	0.361171
2-29	0.440018	0.319071
2-3	0.389533	1.933
2-30	0.482468	0.329575
2-31	0.316078	0.359381
2-32	0.280668	0.320489
2-33	0.36417	0.300279
2-34	0.787773	0.74386
2-35	0.569952	0.541531
2-36	0.299069	0.421015
2-37	0.345291	0.494025
2-38	0.341294	0.66921
2-39	0.343555	0.679556
2-4	0.314486	0.674118
2-40	0.312841	0.690906
2-41	0.315013	0.704097
2-42	0.4649	0.43656
2-43	0.466058	0.440299
2-44	0.481429	0.494106
2-45	0.495626	0.515608
2-46	0.422393	0.355382
2-47	0.405451	0.347456
2-5	0.314896	0.663657
2-6	0.63784	1.09636
2-7	0.56084	0.983692
2-8	0.417884	0.99706
2-9	0.479544	1.28731
20-21	0.333028	0.802857
20-22	0.415954	3.67577
20-23	0.221142	0.451344
20-24	0.288609	1.50892
20-25	0.503655	1.36773
20-26	0.605945	2.93995
20-27	0.389526	0.376302
20-28	0.42803	0.515188
20-29	0.579573	0.581076
20-30	0.501749	0.410665
20-31	0.341304	0.328046
20-32	0.353761	0.793544
20-33	0.393718	0.506407
20-34	0.75579	1.12385
20-35	0.598921	1.03733
20-36	0.287292	0.55976
20-37	0.24742	1.16334
20-38	0.257978	0.677169
20-39	0.180797	4.82565
20-40	0.285494	0.805716
20-41	0.283145	4.63221
20-42	0.384094	0.414456
20-43	0.359363	0.546701
20-44	0.467655	0.686237
20-45	0.488289	1.02964
20-46	0.419893	0.423949
20-47	0.401444	0.536574
21-22	0.406293	0.902737
21-23	0.262554	3.13686
21-24	0.284375	0.552092
21-25	0.562635	3.20175
21-26	0.518365	1.3455
21-27	0.342049	0.46253
21-28	0.371693	0.369686
21-29	0.616387	0.667895
21-30	0.478703	0.404868
21-31	0.500888	0.455811
21-32	0.452424	1.18462
21-33	0.438193	0.632465
21-34	0.756529	1.56597
21-35	0.607242	0.990805
21-36	0.285836	2.56857
21-37	0.330863	0.622911
21-38	0.459423	4.05267
21-39	0.298735	0.664711
21-40	0.375187	2.25507
21-41	0.342338	0.793035
21-42	0.325147	0.566499
21-43	0.407257	0.436061
21-44	0.40822	1.09237
21-45	0.588856	0.905344
21-46	0.316201	0.471006
21-47	0.396792	0.410158
22-23	0.321881	0.622675
22-24	0.237019	2.77744
22-25	0.558208	1.44743
22-26	0.607006	3.49135
22-27	0.419669	0.414462
22-28	0.348129	0.472217
22-29	0.59624	0.644483
22-30	0.515973	0.436845
22-31	0.57574	0.52689
22-32	0.428864	1.11852
22-33	0.395206	0.567839
22-34	0.80324	1.30056
22-35	0.627028	1.30258
22-36	0.396064	0.737701
22-37	0.241872	2.26549
22-38	0.304826	0.688486
22-39	0.44236	4.03543
22-40	0.365724	0.856979
22-41	0.431579	2.64655
22-42	0.378413	0.404346
22-43	0.412946	0.71859
22-44	0.526369	0.797042
22-45	0.411743	1.12442
22-46	0.474243	0.483592
22-47	0.323283	0.491317
23-24	0.212018	0.368013
23-25	0.347803	1.72076
23-26	0.338533	0.772625
23-27	0.358984	0.535751
23-28	0.294368	0.287585
23-29	0.604866	0.677086
23-30	0.447912	0.385779
23-31	0.38156	0.339404
23-32	0.33509	0.855341
23-33	0.377966	0.564361
23-34	0.704787	1.57046
23-35	0.561402	0.904066
23-36	0.230489	7.16246
23-37	0.221432	0.374891
23-38	0.343273	1.88661
23-39	0.194313	0.370455
23-40	0.230647	0.982157
23-41	0.270909	0.532813
23-42	0.413725	0.825984
23-43	0.337116	0.346232
23-44	0.424718	1.36299
23-45	0.513836	0.754069
23-46	0.415644	0.693115
23-47	0.26913	0.27044
24-25	0.332287	0.761109
24-26	0.323406	1.62492
24-27	0.370128	0.360136
24-28	0.366601	0.55025
24-29	0.561376	0.629325
24-30	0.431926	0.373128
24-31	0.304978	0.272482
24-32	0.347681	0.89564
24-33	0.358013	0.535607
24-34	0.657252	1.05912
24-35	0.543241	1.22904
24-36	0.286621	0.48244
24-37	0.216642	7.78938
24-38	0.250512	0.483905
24-39	0.331063	1.84209
24-40	0.26871	0.533674
24-41	0.236163	1.00864
24-42	0.324586	0.333331
24-43	0.388791	0.776497
24-44	0.478519	0.695979
24-45	0.415063	1.37968
24-46	0.312402	0.310859
24-47	0.370187	0.63311
25-26	0.443472	1.68856
25-27	0.624323	0.905639
25-28	0.387232	0.450088
25-29	0.695294	0.870819
25-30	0.583024	0.56843
25-31	0.331083	0.33538
25-32	0.369197	1.06499
25-33	0.42142	0.681605
25-34	0.696961	1.52431
25-35	0.552355	1.02538
25-36	0.461714	2.14555
25-37	0.35476	0.788382
25-38	0.57611	2.55585
25-39	0.411973	1.02663
25-40	0.5473	2.38588
25-41	0.473323	1.2373
25-42	0.499112	0.889696
25-43	0.403247	0.50787
25-44	0.561369	1.51295
25-45	0.661211	1.20033
25-46	0.489609	0.774889
25-47	0.398579	0.484942
26-27	0.498254	0.573823
26-28	0.464446	0.679394
26-29	0.697701	0.872676
26-30	0.560166	0.545755
26-31	0.405351	0.410999
26-32	0.436315	1.26356
26-33	0.410367	0.66333
26-34	0.717192	1.32382
26-35	0.60604	1.34176
26-36	0.420702	0.92557
26-37	0.389556	1.85722
26-38	0.419563	1.05703
26-39	0.440275	1.96828
26-40	0.447787	1.18454
26-41	0.519762	2.24932
26-42	0.390718	0.490787
26-43	0.461158	0.822257
26-44	0.477883	0.858823
26-45	0.790702	2.164
26-46	0.417469	0.499974
26-47	0.467472	0.756155
27-28	0.44422	0.422231
27-29	0.597715	1.0352
27-30	0.592162	0.721962
27-31	0.626431	0.483348
27-32	0.503606	0.682973
27-33	0.553951	0.895401
27-34	0.598729	1.08761
27-35	0.564949	0.70347
27-36	0.387998	0.599556
27-37	0.397266	0.385265
27-38	0.443349	0.532095
27-39	0.354614	0.333159
27-40	0.446113	0.516658
27-41	0.451907	0.427135
27-42	0.647897	2.16103
27-43	0.575242	0.492192
27-44	0.46154	1.05971
27-45	0.827019	0.878136
27-46	0.507319	4.06231
27-47	0.469824	0.427575
28-29	0.488253	0.850192
28-30	0.531708	0.661997
28-31	0.488909	0.383212
28-32	0.404247	0.551366
28-33	0.55452	0.895821
28-34	0.419514	0.524533
28-35	0.52215	0.952696
28-36	0.391785	0.381565
28-37	0.387681	0.597314
28-38	0.352945	0.334515
28-39	0.401179	0.486577
28-40	0.381626	0.36448
28-41	0.441233	0.514262
28-42	0.467103	0.401013
28-43	0.819666	2.81427
28-44	0.48385	0.51745
28-45	1.19732	2.67107
28-46	0.329666	0.301182
28-47	0.514197	3.83351
29-30	0.941953	1.65532
29-31	0.401898	0.301365
29-32	0.73066	1.04185
29-33	0.899123	2.23334
29-34	1.15411	1.97685
29-35	1.01423	1.73416
29-36	0.57096	0.647622
29-37	0.612368	0.693085
29-38	0.611502	0.604302
29-39	0.598794	0.591869
29-40	0.586465	0.571572
29-41	0.595013	0.578326
29-42	0.625706	0.786631
29-43	0.754262	0.954331
29-44	0.703712	1.05246
29-45	1.13285	1.67027
29-46	0.437613	0.660968
29-47	0.449966	0.676298
3-10	0.542706	2.71845
3-11	0.432	1.40518
3-12	0.449155	1.48685
3-13	0.592886	1.71694
3-14	0.534159	1.56183
3-15	0.488424	1.35545
3-16	0.626986	2.05968
3-17	0.324025	0.526451
3-18	0.503013	0.816243
3-19	0.432425	1.33695
3-20	0.417547	1.31047
3-21	0.484844	1.10856
3-22	0.4885	1.13974
3-23	0.347991	0.678892
3-24	0.357492	0.706877
3-25	0.599741	1.33695
3-26	0.519923	1.16936
3-27	0.554028	0.495948
3-28	0.431256	0.390454
3-29	0.59152	0.490288
3-30	0.549923	0.408322
3-31	0.306213	0.331639
3-32	0.372364	0.550648
3-33	0.502856	0.493989
3-34	0.928182	1.0748
3-35	0.74726	0.871754
3-36	0.379863	0.70512
3-37	0.38524	0.731528
3-38	0.398583	1.18063
3-39	0.371015	1.11224
3-4	0.349559	0.862573
3-40	0.340028	1.20785
3-41	0.407251	1.47948
3-42	0.484136	0.520316
3-43	0.535565	0.57967
3-44	0.454682	0.573407
3-45	0.53579	0.687199
3-46	0.483273	0.464098
3-47	0.495584	0.485745
3-5	0.379801	0.906968
3-6	0.623058	1.17021
3-7	0.52555	1.00511
3-8	0.495971	2.04372
3-9	0.548709	2.67836
30-31	0.727608	0.689403
30-32	0.589743	0.536572
30-33	0.640773	0.692306
30-34	0.760876	0.733149
30-35	0.673449	0.650971
30-36	0.436501	0.378472
30-37	0.460995	0.400024
30-38	0.460546	0.372041
30-39	0.408983	0.331324
30-40	0.443434	0.361712
30-41	0.435573	0.354921
30-42	0.458737	0.475589
30-43	0.689641	0.720567
30-44	0.522699	0.508949
30-45	1.50583	1.45411
30-46	0.420745	0.48803
30-47	0.466092	0.541778
31-32	0.379099	0.295827
31-33	0.45325	0.31749
31-34	0.518699	0.377308
31-35	0.458085	0.335027
31-36	0.465581	0.410168
31-37	0.408842	0.362457
31-38	0.415947	0.394614
31-39	0.365728	0.348919
31-40	0.311052	0.311809
31-41	0.297806	0.298957
31-42	0.531746	0.459184
31-43	0.430083	0.373257
31-44	0.534128	0.421565
31-45	1.19802	0.946892
31-46	0.466193	0.380031
31-47	0.412225	0.340571
32-33	0.348518	0.922416
32-34	0.77078	3.14191
32-35	0.657255	2.70085
32-36	0.462804	1.17383
32-37	0.359168	0.920064
32-38	0.380889	0.822765
32-39	0.348026	0.747797
32-40	0.314021	0.634972
32-41	0.253221	0.510247
32-42	0.47689	0.6591
32-43	0.421096	0.586614
32-44	0.569239	1.59053
32-45	0.668143	1.92665
32-46	0.445614	0.610261
32-47	0.371505	0.517724
33-34	0.54896	2.14091
33-35	0.566313	2.17502
33-36	0.46377	0.702722
33-37	0.372141	0.563009
33-38	0.386301	0.488396
33-39	0.351911	0.443981
33-40	0.364498	0.443734
33-41	0.37068	0.449812
33-42	0.584931	0.771766
33-43	0.67155	0.892287
33-44	0.586936	1.30531
33-45	0.585248	1.29571
33-46	0.383152	0.567857
33-47	0.492531	0.733112
34-35	0.493262	1.51688
34-36	0.728194	1.669
34-37	0.656163	1.05629
34-38	0.702104	1.19108
34-39	0.711764	1.02315
34-40	0.703926	1.11335
34-41	0.719957	1.00293
34-42	0.482064	0.800806
34-43	0.576598	0.668265
34-44	0.589944	2.52568
34-45	0.687502	1.34757
34-46	0.467439	0.823129
34-47	0.425286	0.517739
35-36	0.53658	0.863486
35-37	0.527481	1.22027
35-38	0.547578	0.794105
35-39	0.521741	0.891001
35-40	0.521476	0.732708
35-41	0.530259	0.84306
35-42	0.529096	0.609911
35-43	0.494218	0.835592
35-44	0.603063	1.17032
35-45	0.614737	2.74345
35-46	0.399322	0.481614
35-47	0.393683	0.70837
36-37	0.295559	0.486154
36-38	0.366924	1.75946
36-39	0.261533	0.477539
36-40	0.291631	1.11981
36-41	0.286486	0.538029
36-42	0.412571	0.861836
36-43	0.425106	0.431973
36-44	0.407936	1.40145
36-45	0.536825	0.779204
36-46	0.365332	0.633579
36-47	0.355707	0.355113
37-38	0.224161	0.418002
37-39	0.313959	1.56517
37-40	0.286755	0.548608
37-41	0.272049	1.06951
37-42	0.355392	0.361601
37-43	0.496293	1.02616
37-44	0.476615	0.686869
37-45	0.435603	1.5333
37-46	0.337404	0.333854
37-47	0.349003	0.61541
38-39	0.234123	0.564196
38-40	0.317984	4.61263
38-41	0.275538	0.714428
38-42	0.426187	0.658959
38-43	0.329506	0.344883
38-44	0.547879	1.13433
38-45	0.503877	0.721305
38-46	0.451373	0.595718
38-47	0.314806	0.313202
39-40	0.242129	0.624667
39-41	0.307011	4.50961
39-42	0.310918	0.323909
39-43	0.447791	0.697616
39-44	0.476541	0.669533
39-45	0.489031	1.03675
39-46	0.30853	0.302067
39-47	0.389219	0.527305
4-10	0.421409	0.869034
4-11	0.326714	1.06159
4-12	0.333748	0.625027
4-13	0.300815	0.792575
4-14	0.280085	0.549975
4-15	0.358805	0.784782
4-16	0.385427	0.867068
4-17	0.461757	1.97794
4-18	0.463167	0.492206
4-19	0.318687	0.929954
4-20	0.361944	0.592359
4-21	0.390084	0.995431
4-22	0.502134	0.72291
4-23	0.275117	0.671612
4-24	0.299899	0.389834
4-25	0.393649	0.90038
4-26	0.400689	0.646521
4-27	0.395388	0.437608
4-28	0.325823	0.259681
4-29	0.435031	0.370941
4-30	0.414224	0.32618
4-31	0.44357	0.5012
4-32	0.334711	0.442629
4-33	0.352341	0.340323
4-34	0.59567	0.708003
4-35	0.527586	0.544532
4-36	0.338288	0.799702
4-37	0.315192	0.399879
4-38	0.387541	1.20148
4-39	0.326148	0.50906
4-40	0.308728	1.04886
4-41	0.352861	0.600386
4-42	0.496571	0.765063
4-43	0.340577	0.296648
4-44	0.452429	0.669594
4-45	0.603568	0.626161
4-46	0.400488	0.500857
4-47	0.353193	0.293861
4-5	0.400825	0.524776
4-6	0.636153	4.79339
4-7	0.50029	0.578946
4-8	0.403349	0.988554
4-9	0.373994	1.25746
40-41	0.355678	1.0186
40-42	0.389523	0.577569
40-43	0.338911	0.362685
40-44	0.439235	0.830934
40-45	0.500676	0.712895
40-46	0.391213	0.497552
40-47	0.336357	0.339328
41-42	0.385797	0.410866
41-43	0.41389	0.613837
41-44	0.470821	0.658833
41-45	0.488347	0.938405
41-46	0.360808	0.357702
41-47	0.407063	0.52788
42-43	0.435049	0.359012
42-44	0.595999	1.48636
42-45	0.770246	0.789237
42-46	0.594778	3.29871
42-47	0.347665	0.294696
43-44	0.529034	0.543392
43-45	1.20979	3.00133
43-46	0.500732	0.423151
43-47	0.751371	4.6162
44-45	0.640634	0.97998
44-46	0.526776	1.2855
44-47	0.435596	0.460498
45-46	0.73927	0.774432
45-47	1.19461	2.9112
46-47	0.253657	0.224833
5-10	0.419988	1.30654
5-11	0.319274	0.574683
5-12	0.420028	1.28423
5-13	0.395475	0.74805
5-14	0.3198	0.805975
5-15	0.365341	0.772222
5-16	0.441516	0.940216
5-17	0.34585	0.362286
5-18	0.628031	2.78102
5-19	0.387519	0.613572
5-20	0.330337	0.925765
5-21	0.442211	0.614539
5-22	0.501609	1.24081
5-23	0.301574	0.380149
5-24	0.254614	0.603245
5-25	0.445251	0.694907
5-26	0.397547	0.877105
5-27	0.432915	0.337841
5-28	0.359633	0.402535
5-29	0.431043	0.365004
5-30	0.444384	0.349612
5-31	0.393776	0.447135
5-32	0.293016	0.380086
5-33	0.367626	0.351024
5-34	0.603773	0.611048
5-35	0.444057	0.525203
5-36	0.315481	0.386224
5-37	0.314096	0.728448
5-38	0.289049	0.437203
5-39	0.345671	1.03036
5-40	0.356117	0.584581
5-41	0.306633	0.979176
5-42	0.384768	0.329292
5-43	0.519134	0.806431
5-44	0.50554	0.510741
5-45	0.607443	0.897208
5-46	0.35616	0.288785
5-47	0.368417	0.472467
5-6	0.586079	0.66319
5-7	0.528695	4.87454
5-8	0.395815	0.925174
5-9	0.469588	0.919859
6-10	0.591633	0.978663
6-11	0.498007	1.23196
6-12	0.479229	0.743543
6-13	0.445983	0.951141
6-14	0.490729	0.803234
6-15	0.478613	0.870577
6-16	0.490171	0.896383
6-17	0.640265	4.50755
6-18	0.604379	0.572696
6-19	0.47859	1.09953
6-20	0.514398	0.707931
6-21	0.500666	1.09535
6-22	0.56778	0.706544
6-23	0.431958	0.955293
6-24	0.43708	0.499239
6-25	0.450204	0.890892
6-26	0.49814	0.696517
6-27	0.621927	0.720125
6-28	0.525219	0.396444
6-29	0.516717	0.434202
6-30	0.596862	0.469677
6-31	0.678297	0.745998
6-32	0.446205	0.54297
6-33	0.475345	0.443219
6-34	0.5723	0.655587
6-35	0.539712	0.521537
6-36	0.418717	0.91295
6-37	0.478555	0.535546
6-38	0.533642	1.29919
6-39	0.558162	0.736731
6-40	0.483816	1.2209
6-41	0.529363	0.749155
6-42	0.802305	1.36257
6-43	0.498728	0.40284
6-44	0.498925	0.727104
6-45	0.684016	0.652652
6-46	0.615748	0.819306
6-47	0.484772	0.378508
6-7	0.721203	0.735222
6-8	0.526683	1.01504
6-9	0.511551	1.23331
7-10	0.47953	1.14837
7-11	0.408483	0.63136
7-12	0.390974	0.959247
7-13	0.461499	0.752905
7-14	0.363972	0.771648
7-15	0.429962	0.78174
7-16	0.43379	0.783336
7-17	0.477462	0.454325
7-18	0.671649	4.41829
7-19	0.467946	0.645126
7-20	0.404604	0.939532
7-21	0.503805	0.623577
7-22	0.53288	1.16865
7-23	0.37735	0.428861
7-24	0.37198	0.817502
7-25	0.451179	0.627304
7-26	0.410059	0.804112
7-27	0.417155	0.311262
7-28	0.480067	0.556922
7-29	0.431377	0.360509
7-30	0.510973	0.400641
7-31	0.546516	0.602204
7-32	0.377458	0.458572
7-33	0.413255	0.383687
7-34	0.656753	0.630973
7-35	0.466036	0.535751
7-36	0.418512	0.463728
7-37	0.422766	0.91913
7-38	0.448521	0.593156
7-39	0.470892	1.16052
7-40	0.487291	0.690215
7-41	0.453751	1.14759
7-42	0.42613	0.342525
7-43	0.638083	1.06982
7-44	0.519625	0.491197
7-45	0.755239	1.10165
7-46	0.397706	0.306177
7-47	0.440945	0.594449
7-8	0.435784	0.839017
7-9	0.616416	1.01187
8-10	0.465013	3.90508
8-11	0.306778	2.24992
8-12	0.350245	2.62066
8-13	0.361793	2.86975
8-14	0.26696	2.1534
8-15	0.252116	2.08285
8-16	0.396424	4.7651
8-17	0.325784	0.579718
8-18	0.443545	0.78101
8-19	0.424229	1.82636
8-20	0.358416	1.54555
8-21	0.457081	1.46848
8-22	0.53371	1.74213
8-23	0.289971	0.766441
8-24	0.304356	0.813068
8-25	0.532084	2.21568
8-26	0.357048	1.50018
8-27	0.419435	0.459741
8-28	0.346113	0.38367
8-29	0.52187	0.539737
8-30	0.349779	0.311052
8-31	0.319979	0.365112
8-32	0.326063	0.657323
8-33	0.312076	0.388951
8-34	0.676721	1.01157
8-35	0.585858	0.883074
8-36	0.381618	0.951598
8-37	0.313239	0.797754
8-38	0.309733	1.18862
8-39	0.304366	1.17082
8-40	0.315399	1.50987
8-41	0.35502	1.69553
8-42	0.373239	0.489033
8-43	0.38844	0.510824
8-44	0.523611	0.862395
8-45	0.625498	1.04534
8-46	0.385448	0.454171
8-47	0.360142	0.433016
8-9	0.556933	4.51258
9-10	0.534638	2.68129
9-11	0.438042	4.03382
9-12	0.472354	1.87757
9-13	0.49284	2.97507
9-14	0.488024	2.01677
9-15	0.508762	2.37289
9-16	0.531636	3.14644
9-17	0.379358	0.809684
9-18	0.558509	0.830332
9-19	0.447428	2.57075
9-20	0.388658	1.22616
9-21	0.480688	1.7685
9-22	0.551345	1.37023
9-23	0.402663	1.1926
9-24	0.366716	0.767836
9-25	0.664905	2.54046
9-26	0.632214	1.82075
9-27	0.467	0.510107
9-28	0.617004	0.607157
9-29	0.653614	0.629363
9-30	0.624593	0.523815
9-31	0.437648	0.489474
9-32	0.412602	0.752382
9-33	0.495913	0.573108
9-34	0.702978	1.00105
9-35	0.574301	0.773579
9-36	0.481814	1.33221
9-37	0.435418	0.876026
9-38	0.490953	2.59454
9-39	0.349587	1.00881
9-40	0.421916	3.401
9-41	0.370032	1.25885
9-42	0.51421	0.702566
9-43	0.544905	0.617848
9-44	0.600826	0.987181
9-45	0.636339	0.908676
9-46	0.518395	0.617712
9-47	0.569708	0.599558
