# Supplementary material for: Endocranial Morphology in Metopism
Source: Biology (Basel). 2025 Jul 9;14(7):835. doi: 10.3390/biology14070835 (PMC12292677; doi:10.3390/biology14070835)
Supplement: Supplementary file 1 [file biology-14-00835-s001.zip › Suppl S2.xlsx]

## Sheet: All interlandmark distances 
Measurements	1-2	1-3	1-4	1-5	1-6	1-7	1-8	1-9	1-10	1-11	1-12	1-13	1-14	1-15	1-16	1-17	1-18	1-19	1-20	1-21	1-22	1-23	1-24	1-25	1-26	1-27	1-28	1-29	1-30	1-31	1-32	1-33	1-34	1-35	1-36	1-37	1-38	1-39	1-40	1-41	1-42	1-43	1-44	1-45	1-46	1-47	2-3	2-4	2-5
	fc - cg	fc-cgb	fc-lwR	fc-lwL	fc-gwR	fc-gwL	fc-ts	fc-ocR	fc-ocL	fc-acpR	fc-acpL	fc-pcpR	fc-pcpL	fc-ds	fc-s	fc-eptR	fc-eptL	fc-frmR	fc-frmL	fc-fomR	fc-fomL	fc-folR	fc-folL	fc-paR	fc-paL	fc-eaR	fc-eaL	fc-iop	fc-el	fc-eb	fc-ba	fc-o	fc-fmlR	fc-fmlL	fc-fsR	fc-fsL	fc-frlR	fc-frlL	fc-iofR	fc-iofL	fc-pnR	fc-pnL	fc-omsR	fc-omsL	fc-spmR	fc-spmL	cg-cgb	cg-lwR	cg-lwL
Control
N	184	184	184	184	184	184	184	184	184	184	184	184	184	184	184	184	184	184	184	184	184	184	184	184	184	184	184	184	184	184	184	184	184	184	184	184	184	184	184	184	184	184	184	184	184	184	184	184	184
Min	1.97487	13.7252	36.8392	39.9165	49.7176	48.631	36.6222	33.5519	32.7928	44.3738	43.1688	47.7122	46.3352	47.3296	46.6931	57.8156	58.2754	46.0635	44.8518	57.4624	55.8104	63.3902	62.7459	60.4095	59.5833	122.014	113.426	130.465	138.112	80.9186	82.8983	115.187	99.6218	98.0069	65.0901	63.8103	47.4242	44.837	40.864	38.0154	100.772	98.7926	87.2731	86.6713	111.758	108.621	16.1075	33.9306	36.5729
Max	11.9169	31.3122	65.7122	65.6859	73.8878	75.615	56.3172	51.271	50.2551	61.8297	61.785	66.0429	66.0799	66.3778	63.8408	84.2159	85.8579	62.1185	61.0301	72.357	71.9605	80.383	79.8779	77.6238	76.7996	142.08	140.636	157.96	164.244	106.326	100.716	136.856	120.14	120.064	85.6367	82.6707	61.4886	63.0258	55.8597	54.5485	125.293	120.938	116.088	115.074	135.74	131.981	28.1038	61.941	60.8296
Mean	6.41516	23.4825	51.3494	51.653	60.4844	60.2761	47.0887	41.4804	41.4493	52.236	51.9607	56.0922	56.0189	57.9386	54.2639	72.4228	72.4245	53.2753	53.1814	64.481	64.3238	71.4124	71.3389	67.1715	67.2213	130.952	130.333	142.345	151.382	93.9801	90.9609	125.102	108.713	108.794	73.7243	73.3784	53.8465	54.0317	48.2857	48.2367	110.565	110.312	101.349	100.688	122.268	121.457	20.7544	48.5753	48.6011
Std. error	0.139359	0.161224	0.376028	0.360442	0.318294	0.330136	0.197738	0.177343	0.17587	0.20811	0.203761	0.222802	0.231275	0.217348	0.212784	0.371814	0.37859	0.196056	0.197777	0.225678	0.205068	0.233458	0.214873	0.22048	0.22278	0.312221	0.308142	0.345137	0.435138	0.349131	0.253985	0.316805	0.304539	0.314388	0.239216	0.23463	0.190587	0.205131	0.182607	0.185104	0.330897	0.329875	0.36361	0.38616	0.365129	0.34242	0.162381	0.377161	0.357577
Stand. dev	1.89037	2.18695	5.10069	4.88927	4.31755	4.47818	2.68225	2.4056	2.38562	2.82294	2.76394	3.02223	3.13717	2.94825	2.88635	5.04353	5.13544	2.65943	2.68278	3.06124	2.78168	3.16678	2.91469	2.99073	3.02194	4.23517	4.17985	4.68166	5.90249	4.73584	3.44522	4.29736	4.13097	4.26457	3.24488	3.18268	2.58526	2.78253	2.477	2.51087	4.4885	4.47464	4.93225	5.23813	4.95285	4.64481	2.20264	5.11606	4.85041
Median	6.23588	23.5165	51.8515	51.3077	59.8574	59.5201	47.2105	41.4679	41.3601	52.2775	52.1697	56.0052	55.9187	57.8216	54.2857	72.4185	73.2767	53.2235	53.153	64.5406	64.4524	71.4179	71.5349	66.9906	67.1927	130.806	130.182	141.974	151.054	93.7575	90.9775	124.714	109.1	109.244	73.7506	73.5558	53.9026	53.9871	48.4503	48.3758	110.21	109.8	101.419	100.016	122.209	121.097	20.5828	49.18	48.4756
25 prcntil	5.14308	22.0312	47.3966	47.9453	57.6404	57.7709	45.4341	39.977	40.0337	50.4816	50.319	54.2341	54.1405	55.9543	52.5207	68.8261	69.1093	51.2527	51.2687	62.1639	62.4193	69.1297	69.2743	65.1712	65.16	127.902	127.799	139.187	147.428	90.7035	88.4618	121.941	105.937	105.795	71.3825	71.2251	51.9506	52.0948	46.5647	46.7841	107.285	107.325	98.2419	97.3659	118.725	118.242	19.1694	44.5469	45.2571
75 prcntil	7.73713	24.7201	54.9968	54.9641	63.1295	62.876	48.6799	42.9419	43.0802	54.0808	53.5659	57.7602	58.1501	60.1178	55.8667	76.1785	75.9276	55.074	55.013	66.4489	66.5309	73.568	73.148	69.2489	69.074	133.359	133.201	145.342	154.967	97.1571	93.0173	127.876	111.39	111.305	75.8963	75.5479	55.6074	56.0505	50.0324	49.7727	113.547	113.571	104.387	104.038	125.458	124.943	22.1429	52.2983	52.0756
Shapiro-Wilk W	0.9933	0.9662	0.9938	0.9941	0.9824	0.9679	0.9794	0.9837	0.9842	0.9857	0.9857	0.9925	0.9928	0.9932	0.9943	0.9954	0.9709	0.991	0.9966	0.9929	0.9934	0.9955	0.9941	0.9909	0.9951	0.9874	0.9855	0.9934	0.9878	0.993	0.9939	0.991	0.992	0.9941	0.9915	0.9946	0.9932	0.9957	0.9932	0.9836	0.9878	0.9886	0.9963	0.9876	0.9891	0.9939	0.9751	0.9903	0.9957
p(normal)	0.5692	0.0001997	0.628	0.6768	0.02068	0.0003105	0.008123	0.03027	0.03621	0.05781	0.05775	0.4591	0.5	0.5521	0.6987	0.8467	0.0006972	0.3046	0.9559	0.5139	0.5801	0.862	0.682	0.2978	0.8063	0.1006	0.05459	0.5864	0.1149	0.5323	0.6447	0.3063	0.4078	0.6709	0.3477	0.7509	0.549	0.8839	0.5518	0.02969	0.1129	0.1472	0.9374	0.1056	0.1699	0.6486	0.00223	0.245	0.8798
Measurements	fc - cg	fc-cgb	fc-lwR	fc-lwL	fc-gwR	fc-gwL	fc-ts	fc-ocR	fc-ocL	fc-acpR	fc-acpL	fc-pcpR	fc-pcpL	fc-ds	fc-s	fc-eptR	fc-eptL	fc-frmR	fc-frmL	fc-fomR	fc-fomL	fc-folR	fc-folL	fc-paR	fc-paL	fc-eaR	fc-eaL	fc-iop	fc-el	fc-eb	fc-ba	fc-o	fc-fmlR	fc-fmlL	fc-fsR	fc-fsL	fc-frlR	fc-frlL	fc-iofR	fc-iofL	fc-pnR	fc-pnL	fc-omsR	fc-omsL	fc-spmR	fc-spmL	cg-cgb	cg-lwR	cg-lwL
MS
N	46	46	46	46	46	46	46	46	46	46	46	46	46	46	46	46	46	46	46	46	46	46	46	46	46	46	46	46	46	46	46	46	46	46	46	46	46	46	46	46	46	46	46	46	46	46	46	46	46
Min	3.13391	17.8478	42.4791	41.666	54.4038	52.4594	43.6275	38.2312	37.628	48.2764	47.7099	52.9226	52.2831	54.7339	50.6765	57.0858	61.8004	47.1907	48.2138	59.6065	58.8174	65.5716	66.2804	61.4273	61.3668	124.375	122.829	135.008	141.404	83.8312	84.851	115.17	100.528	103.592	67.6586	67.3209	47.4868	48.6393	44.7384	43.9093	101.59	102.992	92.0889	90.4698	111.588	112.397	15.4515	40.4699	39.9701
Max	11.4712	28.876	60.5787	63.4341	69.2142	69.456	53.5896	49.2792	50.8754	58.0328	59.4353	63.1862	64.8905	65.3696	59.9646	90.6184	86.5776	57.8006	59.7743	69.976	70.3033	77.5037	77.7237	74.2036	75.3188	138.541	140.139	152.771	162.92	108.026	101.028	137.435	118.347	117.383	80.5154	79.8672	58.2808	58.9764	53.5743	54.4617	119.184	120.2	115.053	115.635	132.846	135.089	25.6278	58.6704	61.9935
Mean	6.19822	23.3596	50.8116	51.4548	61.2375	60.8114	48.2476	42.2092	42.2898	52.8753	52.8408	57.6682	57.899	59.3292	55.0369	73.5582	73.6756	53.6698	53.7089	64.7402	64.7961	71.8199	71.8073	68.1653	67.9672	131.773	131.113	143.794	152.188	92.1769	91.8006	126.419	109.233	109.85	74.0503	73.9312	53.8683	54.261	48.976	49.0869	110.961	111.189	100.398	99.8407	122.728	122.567	21.1164	48.1036	48.5535
Std. error	0.301665	0.338909	0.782325	0.774231	0.481418	0.636747	0.319613	0.327448	0.399383	0.368125	0.421345	0.40036	0.451962	0.385861	0.370396	0.893371	0.859274	0.35654	0.400319	0.346158	0.439125	0.386834	0.436968	0.377955	0.41377	0.539622	0.659808	0.612793	0.764104	0.623259	0.501044	0.63412	0.545331	0.517189	0.449045	0.472189	0.366951	0.398294	0.313277	0.35686	0.641615	0.694341	0.638463	0.617493	0.650136	0.757534	0.380814	0.813494	0.82142
Stand. dev	2.04599	2.2986	5.30599	5.25109	3.26514	4.31863	2.16772	2.22086	2.70875	2.49675	2.85771	2.71537	3.06535	2.61704	2.51215	6.05914	5.82788	2.41817	2.71509	2.34776	2.97829	2.62364	2.96366	2.56342	2.80633	3.6599	4.47504	4.15616	5.1824	4.22715	3.39824	4.30081	3.69861	3.50774	3.04557	3.20254	2.48878	2.70136	2.12474	2.42034	4.35164	4.70925	4.33027	4.18804	4.40944	5.13785	2.58281	5.51739	5.57114
Median	6.27418	23.5508	50.6495	50.9165	61.0388	60.7622	48.2889	42.0032	41.8748	52.8976	52.7621	57.3546	57.5776	59.1448	55.0246	73.8682	73.7011	54.2744	53.8581	64.3248	65.0931	71.2688	71.8463	68.2216	68.066	132.336	131.847	143.817	152.476	92.3641	91.9884	126.503	109.087	110.177	74.0876	74.2412	54.1008	54.2259	48.7566	48.9233	111.172	110.755	100.337	98.9165	122.935	122.929	21.5625	48.014	48.7379
25 prcntil	4.38572	22.0805	46.2954	47.5452	58.8857	58.3208	46.4654	40.5441	40.4821	50.8666	50.3404	55.5384	55.3731	57.1923	52.834	70.507	69.4212	51.6607	51.739	62.749	62.2325	70.1538	69.562	66.4203	65.9402	129.221	127.207	140.811	148.497	89.3157	89.8797	123.124	107.078	107.719	71.6883	71.2191	52.0361	52.6791	47.3433	47.2695	107.429	107.487	97.9625	97.8822	120.13	119.649	19.0863	42.5522	43.5508
75 prcntil	7.25752	24.6368	55.5948	54.4505	63.6091	63.5971	49.9558	43.5254	43.8356	54.989	54.9232	59.7508	60.079	60.7811	57.0809	76.1782	77.4851	55.2987	55.3676	66.6923	66.7284	74.1774	74.0715	69.498	69.4759	134.118	134.166	146.914	155.882	94.9731	93.2276	128.883	111.154	112.137	76.2402	76.6689	55.8257	56.5583	50.9444	50.8351	114.298	115.107	102.925	101.215	125.42	125.334	23.2765	52.6338	52.0244
Shapiro-Wilk W	0.9438	0.9778	0.9599	0.9614	0.9823	0.9775	0.9881	0.9569	0.9657	0.9755	0.9768	0.974	0.9805	0.9787	0.9728	0.9634	0.9726	0.9688	0.9872	0.9753	0.9759	0.9836	0.978	0.9661	0.9856	0.9749	0.972	0.9864	0.9843	0.9395	0.9677	0.9905	0.9848	0.9732	0.9795	0.9808	0.9775	0.975	0.979	0.98	0.9768	0.9725	0.9625	0.863	0.9861	0.982	0.9666	0.9308	0.9517
p(normal)	0.02722	0.5195	0.114	0.1297	0.7026	0.5064	0.9153	0.08715	0.1912	0.4373	0.483	0.3869	0.6281	0.5528	0.3518	0.1551	0.3436	0.2493	0.8876	0.4296	0.4492	0.7534	0.5268	0.1982	0.8317	0.4143	0.327	0.8603	0.782	0.01876	0.2269	0.9675	0.8038	0.361	0.5876	0.6408	0.5075	0.4179	0.5648	0.6078	0.4819	0.3423	0.144	6.831e-05	0.8521	0.6892	0.2062	0.009033	0.05453
	1-2	1-3	1-4	1-5	1-6	1-7	1-8	1-9	1-10	1-11	1-12	1-13	1-14	1-15	1-16	1-17	1-18	1-19	1-20	1-21	1-22	1-23	1-24	1-25	1-26	1-27	1-28	1-29	1-30	1-31	1-32	1-33	1-34	1-35	1-36	1-37	1-38	1-39	1-40	1-41	1-42	1-43	1-44	1-45	1-46	1-47	2-3	2-4	2-5
Levene's test	0.956042	0.0672397	0.236225	0.578602	3.18531	5.98301e-05	0.644705	0.34788	1.41939	0.0171437	0.555092	0.0774813	0.07525	0.701395	0.214123	0.228444	0.936865	0.321546	0.0208838	3.55279	0.635973	1.9906	0.00230294	2.17018	0.694841	0.821889	1.16491	0.324911	1.14701	1.296	0.382699	0.0209234	1.75665	2.24484	0.00532512	0.0939153	0.104972	0.0238979	0.752869	0.0208072	0.0177437	0.467798	1.80761	5.84473	1.37628	0.0469242	3.23397	1.85165	2.53982
Sig.	0.329222	0.795633	0.627413	0.447647	0.0756324	0.993835	0.422849	0.5559	0.234742	0.895943	0.457012	0.780992	0.784089	0.403192	0.643996	0.633138	0.334111	0.571238	0.885224	0.0607172	0.426002	0.159641	0.961767	0.142089	0.405395	0.365586	0.281589	0.569232	0.285309	0.25614	0.53678	0.885116	0.18637	0.135444	0.941891	0.759537	0.74624	0.877282	0.386482	0.885433	0.894148	0.494697	0.180131	0.0164095	0.24196	0.828698	0.0734486	0.174935	0.112393
t-test	0.684693	0.337272	0.634478	0.242258	-1.1059	-0.730177	-2.71563	-1.86529	-2.07884	-1.40425	-1.91863	-3.2254	-3.65185	-2.92325	-1.6649	-1.30956	-1.4375	-0.915665	-1.19003	-0.535855	-1.01535	-0.806092	-0.971672	-2.07074	-1.51818	-1.20678	-1.11512	-1.91836	-0.84689	2.35754	-1.48248	-1.85908	-0.777677	-1.55246	-0.616779	-1.05235	-0.0515151	-0.502756	-1.73649	-2.06852	-0.538515	-1.17639	1.19741	1.01805	-0.57542	-1.41774	-0.962042	0.550588	0.0577814
df	228	228	228	228	228	228	228	228	228	228	228	228	228	228	228	228	228	228	228	228	228	228	228	228	228	228	228	228	228	228	228	228	228	228	228	228	228	228	228	228	228	228	228	228	228	228	228	228	228
Sig.	0.494233	0.736222	0.526405	0.808798	0.269936	0.466031	0.00712159	0.0634251	0.0387508	0.161604	0.0562802	0.00144252	0.000322958	0.00381292	0.0973058	0.191664	0.151946	0.36081	0.235272	0.592581	0.311015	0.42103	0.332244	0.0395092	0.130355	0.228769	0.265972	0.0563145	0.397944	0.0192425	0.139593	0.064304	0.437565	0.12194	0.537996	0.293752	0.95896	0.615621	0.0838274	0.0397186	0.590747	0.240667	0.232389	0.309731	0.565574	0.157631	0.337048	0.582455	0.953973
	1-2	1-3	1-4	1-5	1-6	1-7	1-8	1-9	1-10	1-11	1-12	1-13	1-14	1-15	1-16	1-17	1-18	1-19	1-20	1-21	1-22	1-23	1-24	1-25	1-26	1-27	1-28	1-29	1-30	1-31	1-32	1-33	1-34	1-35	1-36	1-37	1-38	1-39	1-40	1-41	1-42	1-43	1-44	1-45	1-46	1-47	2-3	2-4	2-5
Mann-Whitney U	3878,000	4179,000	3948,000	4040,000	3657,000	3749,000	3138,000	3551,000	3500,000	3755,000	3541,000	2972,000	2848,000	3141,000	3578,000	3818,000	3903,000	3731,000	3707,000	3987,000	3866,000	3899,000	3887,000	3326,000	3621,000	3622,000	3819,000	3436,000	3786,000	3202,000	3616,000	3455,000	3979,000	3584,000	3988,000	3800,000	4080,000	3993,000	3636,000	3583,000	3991,000	3792,000	3669,000	3759,000	3867,000	3671,000	3652,000	4031,000	4103,000
Wilcoxon W	4959,000	5260,000	5029,000	5121,000	20677,000	20769,000	20158,000	20571,000	20520,000	20775,000	20561,000	19992,000	19868,000	20161,000	20598,000	20838,000	20923,000	20751,000	20727,000	21007,000	20886,000	20919,000	20907,000	20346,000	20641,000	20642,000	20839,000	20456,000	20806,000	4283,000	20636,000	20475,000	20999,000	20604,000	21008,000	20820,000	21100,000	21013,000	20656,000	20603,000	21011,000	20812,000	4750,000	4840,000	20887,000	20691,000	20672,000	5112,000	5184,000
Z	-,877	-,131	-,704	-,476	-1,425	-1,197	-2,710	-1,687	-1,813	-1,182	-1,712	-3,122	-3,429	-2,703	-1,620	-1,026	-,815	-1,241	-1,301	-,607	-,907	-,825	-,855	-2,245	-1,514	-1,511	-1,023	-1,972	-1,105	-2,552	-1,526	-1,925	-,627	-1,605	-,604	-1,070	-,377	-,592	-1,477	-1,608	-,597	-1,090	-1,395	-1,172	-,904	-1,390	-1,437	-,498	-,320
Asymp. Sig. (2-tailed)	0.38	0.896	0.482	0.634	0.154	0.231	0.007	0.092	0.07	0.237	0.087	0.002	0.001	0.007	0.105	0.305	0.415	0.215	0.193	0.544	0.365	0.409	0.393	0.025	0.13	0.131	0.306	0.049	0.269	0.011	0.127	0.054	0.531	0.108	0.546	0.285	0.706	0.554	0.14	0.108	0.55	0.276	0.163	0.241	0.366	0.165	0.151	0.619	0.749
[truncated: 1,032 more columns]
