# Supplementary material for: Endocranial Morphology in Metopism
Source: Biology (Basel). 2025 Jul 9;14(7):835. doi: 10.3390/biology14070835 (PMC12292677; doi:10.3390/biology14070835)
Supplement: Supplementary file 1 [file biology-14-00835-s001.zip › Suppl S3.xlsx]

## Sheet: Significant interlandmark dist
Measurements	1-8	1-13	1-14	1-15	1-25	1-31	2-8	2-9	2-10	2-12	2-13	2-14	2-15	2-16	2-25	2-26	2-29	2-31	2-32	2-33	2-35	2-40	2-41	3-8	3-9	3-10	3-12	3-13	3-14	3-15	3-16	3-25	3-31	3-33	3-35	3-40	3-41	4-31	4-44	4-45	5-31	5-44	6-13	6-15	8-31	8-44	9-13	9-31	9-44
	fc-ts	fc-pcpR	fc-pcpL	fc-ds	fc-paR	fc-eb	cg-ts	cg-ocR	cg-ocL	cg-acpL	cg-pcpR	cg-pcpL	cg-ds	cg-s	cg-paR	cg-paL	cg-iop	cg-eb	cg-ba	cg-o	cg-fmlL	cg-iofR	cg-iofL	cgb-ts	cgb-ocR	cgb-ocL	cgb-acpL	cgb-pcpR	cgb-pcpL	cgb-ds	cgb-s	cgb-paR	cgb-eb	cgb-o	cgb-fmlL	cgb-iofR	cgb-iofL	lwR-eb	lwR-omsR	lwR-omsL	lwL-eb	lwL-omsR	gwR-pcpR	gwR-ds	ts-eb	ts-omsR	ocR-pcpR	ocR-eb	ocR-omsR
Control
N	184	184	184	184	184	184	184	184	184	184	184	184	184	184	184	184	184	184	184	184	184	184	184	184	184	184	184	184	184	184	184	184	184	184	184	184	184	184	184	184	184	184	184	184	184	184	184	184	184
Min	36.6222	47.7122	46.3352	47.3296	60.4095	80.9186	33.0549	31.3023	31.3545	38.8	43.5851	42.5397	46.496	42.7807	55.5816	55.0133	125.271	75.0777	78.4789	110.87	94.8717	39.1297	39.1239	17.1996	14.7141	14.8609	23.9032	28.062	25.7694	28.2182	23.879	37.2983	82.6363	92.4291	73.3404	22.5975	21.4606	76.8174	58.0413	66.2281	82.0256	67.5289	36.126	45.5764	64.9206	48.0338	9.82919	71.5506	48.463
Max	56.3172	66.0429	66.0799	66.3778	77.6238	106.326	52.6048	47.5846	46.6148	58.191	61.419	60.9948	62.6848	60.145	73.9454	73.2104	151.481	104.599	97.2382	133.201	117.02	52.8237	53.9487	32.2383	27.685	27.6389	37.555	43.0092	43.9457	43.7213	38.6451	51.7918	105.553	120.195	103.434	47.6721	46.8931	101.739	96.8432	119.974	98.5121	115.216	57.7479	64.9568	99.768	75.3729	24.7626	105.564	83.8066
Mean	47.0887	56.0922	56.0189	57.9386	67.1715	93.9801	43.0404	37.8873	37.7445	47.8342	51.7863	51.6603	53.4954	50.6042	63.5008	63.4834	137.805	88.7755	88.3805	121.761	105.876	45.6803	45.5291	24.7141	20.451	20.2206	30.9982	34.7308	34.5693	36.2162	31.1946	44.892	93.3401	101.849	85.9107	27.9896	27.8151	89.5709	69.2106	99.2985	89.4544	100.41	47.3667	55.6748	89.1112	60.7024	16.7111	90.8231	61.2723
Std. error	0.197738	0.222802	0.231275	0.217348	0.22048	0.349131	0.207455	0.195416	0.189979	0.213697	0.226849	0.23587	0.213845	0.224571	0.233357	0.227477	0.330246	0.369829	0.258962	0.303674	0.304683	0.20952	0.198584	0.181855	0.156235	0.160594	0.185981	0.202936	0.219754	0.202589	0.201444	0.209775	0.316442	0.307292	0.305749	0.199822	0.201293	0.305936	0.364913	0.563838	0.266518	0.528842	0.278875	0.254848	0.320074	0.333708	0.204513	0.312717	0.328986
Stand. dev	2.68225	3.02223	3.13717	2.94825	2.99073	4.73584	2.81405	2.65076	2.577	2.89872	3.07712	3.1995	2.90074	3.04623	3.16541	3.08565	4.47968	5.0166	3.51274	4.11924	4.13292	2.84207	2.69373	2.4668	2.11927	2.1784	2.52277	2.75275	2.98089	2.74805	2.73253	2.84553	4.29243	4.16831	4.14738	2.71052	2.73048	4.14992	4.94992	7.64827	3.61522	7.17356	3.78285	3.45693	4.34169	4.52663	2.77414	4.2419	4.46259
Median	47.2105	56.0052	55.9187	57.8216	66.9906	93.7575	43.0451	37.7033	37.6343	47.7808	51.676	51.3394	53.4064	50.6247	63.38	63.599	137.483	88.9322	88.296	121.699	105.792	45.706	45.3057	24.7025	20.4919	20.2213	30.7932	34.4386	34.694	36.1163	31.1062	44.686	92.9519	101.72	85.857	27.6889	27.8097	89.3548	68.8861	100.093	89.3842	100.731	47.4311	55.5099	88.8269	60.8642	16.3906	90.5855	61.5314
25 prcntil	45.4341	54.2341	54.1405	55.9543	65.1712	90.7035	41.2733	36.0434	36.0389	46.1213	49.8016	49.9667	51.7225	48.5476	61.0939	61.2945	134.788	85.7626	85.8499	118.809	103.104	43.5433	43.6953	22.9742	18.9043	18.614	29.1908	32.882	32.5675	34.3249	29.1376	42.6658	90.5246	99.3344	83.4121	26.4881	26.0276	86.4869	66.0676	94.1648	86.8244	96.5469	44.8739	53.3326	86.6481	57.7528	14.7331	88.4244	58.382
75 prcntil	48.6799	57.7602	58.1501	60.1178	69.2489	97.1571	44.7888	39.2916	39.1589	49.7593	53.5728	53.6882	55.4151	52.1758	65.5033	65.7905	140.413	91.6197	90.6566	124.644	108.744	47.7832	47.6506	26.4929	21.8033	21.7128	32.8588	36.2075	36.6099	37.9978	33.0439	46.9015	95.8098	104.605	88.3336	29.4737	29.2311	92.1689	72.3674	103.704	91.6766	105.39	49.7141	57.931	91.9177	63.0626	18.7362	93.263	63.4828
Shapiro-Wilk W	0.9794	0.9925	0.9928	0.9932	0.9909	0.993	0.9869	0.9832	0.9859	0.9921	0.9876	0.9886	0.9932	0.9912	0.9912	0.9963	0.9906	0.9884	0.9951	0.9945	0.996	0.9895	0.9936	0.9958	0.9948	0.9946	0.9924	0.9886	0.9968	0.9963	0.991	0.9908	0.9837	0.9809	0.9829	0.8758	0.8913	0.9898	0.9506	0.9829	0.9893	0.9696	0.9918	0.9975	0.9476	0.9823	0.9938	0.973	0.9583
p(normal)	0.008123	0.4591	0.5	0.5521	0.2978	0.5323	0.08529	0.02616	0.06121	0.4174	0.1055	0.1476	0.5581	0.3266	0.3231	0.9355	0.2714	0.1376	0.811	0.7387	0.9149	0.1923	0.6083	0.8938	0.7701	0.7509	0.4575	0.1462	0.9668	0.9367	0.3083	0.2862	0.03036	0.01283	0.0236	3.441e-11	2.528e-10	0.21	5.113e-06	0.02413	0.1832	0.0004903	0.3807	0.992	2.766e-06	0.01953	0.6301	0.001246	2.908e-05
Measurements	fc-ts	fc-pcpR	fc-pcpL	fc-ds	fc-paR	fc-eb	cg-ts	cg-ocR	cg-ocL	cg-acpL	cg-pcpR	cg-pcpL	cg-ds	cg-s	cg-paR	cg-paL	cg-iop	cg-eb	cg-ba	cg-o	cg-fmlL	cg-iofR	cg-iofL	cgb-ts	cgb-ocR	cgb-ocL	cgb-acpL	cgb-pcpR	cgb-pcpL	cgb-ds	cgb-s	cgb-paR	cgb-eb	cgb-o	cgb-fmlL	cgb-iofR	cgb-iofL	lwR-eb	lwR-omsR	lwR-omsL	lwL-eb	lwL-omsR	gwR-pcpR	gwR-ds	ts-eb	ts-omsR	ocR-pcpR	ocR-eb	ocR-omsR
MS
N	46	46	46	46	46	46	46	46	46	46	46	46	46	46	46	46	46	46	46	46	46	46	46	46	46	46	46	46	46	46	46	46	46	46	46	46	46	46	46	46	46	46	46	46	46	46	46	46	46
Min	43.6275	52.9226	52.2831	54.7339	61.4273	83.8312	36.8704	32.6557	32.4672	42.9895	46.4374	46.6331	49.7735	45.862	58.1877	57.9154	130.917	78.2648	80.0926	113.019	98.3742	40.2709	39.7138	18.9743	14.7221	13.5102	22.2531	28.3263	28.3457	29.0829	24.108	35.3767	84.3199	87.8102	76.5824	24.3581	22.9035	78.5458	56.0658	83.9963	79.8592	81.0217	39.8597	51.351	77.68	48.0006	11.3062	80.2998	51.3729
Max	53.5896	63.1862	64.8905	65.3696	74.2036	108.026	50.6955	48.1513	48.9971	57.2429	60.3832	63.0195	63.3324	57.7622	71.441	72.0008	149.148	101.956	100.737	133.471	116.412	53.1514	54.7743	33.0928	26.7718	28.6434	38.4068	44.9704	45.5572	44.9974	39.566	52.4786	99.9678	111.582	94.235	34.0752	32.6895	99.2546	79.6101	112.474	98.6628	112.544	55.3848	63.5719	95.2995	74.9058	24.1134	104.155	75.0715
Mean	48.2476	57.6682	57.899	59.3292	68.1653	92.1769	44.528	38.9136	38.8386	49.056	53.6897	53.871	55.2501	51.7239	64.8655	64.5948	139.643	86.8225	89.6915	123.543	107.395	46.7056	46.7211	26.0592	21.284	21.1319	31.9349	36.4024	36.5425	37.7182	32.1346	46.0522	91.7136	103.215	86.9765	28.6683	28.6144	88.0247	67.5171	97.0336	87.8984	98.2156	48.7666	56.8155	87.4907	58.9344	17.678	89.2202	59.6544
Std. error	0.319613	0.40036	0.451962	0.385861	0.377955	0.623259	0.446286	0.428565	0.469613	0.500395	0.501595	0.546572	0.4847	0.49287	0.467296	0.514729	0.676609	0.64333	0.644678	0.72478	0.623881	0.462562	0.487669	0.409741	0.332603	0.417305	0.484741	0.484347	0.504871	0.438786	0.455531	0.423596	0.544733	0.684519	0.560086	0.311316	0.325794	0.608067	0.703776	1.0186	0.604298	1.00376	0.478133	0.456678	0.597883	0.703028	0.386985	0.659586	0.671691
Stand. dev	2.16772	2.71537	3.06535	2.61704	2.56342	4.22715	3.02686	2.90667	3.18507	3.39384	3.40198	3.70703	3.2874	3.34281	3.16935	3.49106	4.58899	4.36328	4.37242	4.9157	4.23137	3.13725	3.30753	2.779	2.25582	2.8303	3.28768	3.285	3.42421	2.97599	3.08956	2.87297	3.69456	4.64264	3.79869	2.11144	2.20965	4.12411	4.77324	6.90849	4.09855	6.80781	3.24286	3.09734	4.05504	4.76817	2.62466	4.47353	4.55563
Median	48.2889	57.3546	57.5776	59.1448	68.2216	92.3641	44.5011	38.9645	38.5608	48.0956	53.1838	53.4949	55.2158	51.767	64.8932	63.7633	139.738	87.0159	90.0276	122.739	107.551	46.419	46.9028	26.2464	21.4667	21.3475	31.8331	36.8453	36.5348	37.7159	32.3191	46.2312	91.6487	104.175	87.3218	28.8054	29.1561	89.1195	66.6105	95.8308	87.9488	98.6137	49.0224	56.486	87.271	58.6902	17.7627	89.0265	59.3405
25 prcntil	46.4654	55.5384	55.3731	57.1923	66.4203	89.3157	42.3425	36.8238	36.473	46.6585	50.8862	51.0988	52.654	49.0992	62.1181	62.5406	136.441	84.135	87.6151	120.442	104.862	43.9186	43.7322	25.0089	20.0895	19.443	30.5721	34.5533	34.6745	36.2266	30.2829	44.5487	89.5203	100.136	85.6521	26.9617	26.7285	85.4601	64.2357	92.1274	85.2884	92.7951	46.618	54.6465	84.5519	55.4599	16.0661	86.4501	56.3177
75 prcntil	49.9558	59.7508	60.079	60.7811	69.498	94.9731	46.7041	40.3333	40.6771	51.4162	56.1553	56.9198	57.5919	54.3445	67.1446	67.3438	142.499	90.0234	92.2807	127.507	110.697	49.4301	49.3287	27.4954	22.4432	22.4002	34.2246	38.3175	38.662	39.5831	34.2191	47.8483	94.305	106.715	89.0615	30.5771	30.2992	90.6309	70.3536	101.816	91.0362	103.534	50.6791	58.9296	90.9014	61.8442	19.2972	92.1973	62.4359
Shapiro-Wilk W	0.9881	0.974	0.9805	0.9787	0.9661	0.9395	0.9851	0.9765	0.9722	0.9763	0.9783	0.9744	0.9761	0.9626	0.9866	0.9733	0.9787	0.9492	0.9752	0.9831	0.9874	0.9679	0.9796	0.9497	0.9798	0.9746	0.9629	0.961	0.9849	0.9782	0.9723	0.9406	0.9886	0.958	0.9492	0.9727	0.9555	0.9756	0.98	0.9668	0.9799	0.982	0.9764	0.9715	0.983	0.9684	0.9829	0.9662	0.9613
p(normal)	0.9153	0.3869	0.6281	0.5528	0.1982	0.01876	0.8136	0.4707	0.3331	0.4643	0.5379	0.399	0.4556	0.1449	0.8687	0.3646	0.5536	0.04354	0.4256	0.7332	0.893	0.2311	0.5906	0.04582	0.5966	0.405	0.148	0.1253	0.8068	0.5352	0.3358	0.02059	0.9291	0.09553	0.04364	0.3491	0.07677	0.44	0.6068	0.2095	0.6016	0.6907	0.4656	0.3159	0.7305	0.2423	0.7279	0.1983	0.1282
	1-8	1-13	1-14	1-15	1-25	1-31	2-8	2-9	2-10	2-12	2-13	2-14	2-15	2-16	2-25	2-26	2-29	2-31	2-32	2-33	2-35	2-40	2-41	3-8	3-9	3-10	3-12	3-13	3-14	3-15	3-16	3-25	3-31	3-33	3-35	3-40	3-41	4-31	4-44	4-45	5-31	5-44	6-13	6-15	8-31	8-44	9-13	9-31	9-44
Levene's test	0.644705	0.0774813	0.07525	0.701395	2.17018	1.296	0.981169	0.236175	2.77576	4.1334	2.1371	4.03747	1.73534	3.10744	0.00135818	1.19454	0.326294	0.660375	2.49546	3.15918	1.34349e-06	2.00931	4.39218	0.0450522	0.0111634	1.59798	1.91697	0.964013	0.441524	0.136105	0.0981228	0.989639	1.10103	0.654871	0.871964	0.506487	0.230753	0.000929024	0.0183874	0.157442	0.929082	0.00234006	1.39469	0.52571	0.0188717	0.0684796	0.391349	0.409826	0.486753
Sig.	0.422849	0.780992	0.784089	0.403192	0.142089	0.25614	0.322961	0.627449	0.0970747	0.0432035	0.14515	0.0456792	0.189053	0.0792751	0.970634	0.275568	0.568412	0.417275	0.115562	0.0768339	0.999076	0.157701	0.0372073	0.832098	0.915947	0.20748	0.167545	0.327218	0.507059	0.712526	0.75438	0.320885	0.295151	0.41922	0.3514	0.477391	0.631426	0.975711	0.892257	0.691894	0.336123	0.96146	0.238845	0.469159	0.890856	0.7938	0.532217	0.522701	0.48609
t-test	-2.71563	-3.2254	-3.65185	-2.92325	-2.07074	2.35754	-3.15827	-2.30309	-2.45107	-2.46814	-3.67256	-4.05675	-3.57078	-2.1861	-2.61474	-2.12713	-2.47686	2.42062	-2.1503	-2.52182	-2.21992	-2.14262	-2.55916	-3.22317	-2.35358	-2.38125	-2.11164	-3.53863	-3.89462	-3.26063	-2.03185	-2.46871	2.35975	-1.94165	-1.58437	-1.58159	-1.83954	2.26305	2.08997	1.82994	2.54038	1.87405	-2.30604	-2.04192	2.29323	2.34413	-2.13646	2.26726	2.1903
df	228	228	228	228	228	228	228	228	228	228	228	228	228	228	228	228	228	228	228	228	228	228	228	228	228	228	228	228	228	228	228	228	228	228	228	228	228	228	228	228	228	228	228	228	228	228	228	228	228
Sig.	0.00712159	0.00144252	0.000322958	0.00381292	0.0395092	0.0192425	0.0018017	0.0221748	0.0149956	0.0143172	0.000299218	6.8358e-05	0.000434035	0.0298258	0.00952508	0.0344835	0.0139812	0.0162769	0.0325839	0.0123578	0.0274084	0.0332033	0.0111396	0.00145328	0.0194436	0.0180763	0.0358058	0.000487326	0.000129241	0.00128178	0.0433285	0.0142949	0.019131	0.0534116	0.114495	0.11513	0.0671353	0.0245739	0.0377288	0.0685648	0.0117382	0.0622029	0.0220066	0.0423107	0.0227461	0.0199311	0.0337074	0.0243119	0.0295164
	1-8	1-13	1-14	1-15	1-25	1-31	2-8	2-9	2-10	2-12	2-13	2-14	2-15	2-16	2-25	2-26	2-29	2-31	2-32	2-33	2-35	2-40	2-41	3-8	3-9	3-10	3-12	3-13	3-14	3-15	3-16	3-25	3-31	3-33	3-35	3-40	3-41	4-31	4-44	4-45	5-31	5-44	6-13	6-15	8-31	8-44	9-13	9-31	9-44
Mann-Whitney U	3138,000	2972,000	2848,000	3141,000	3326,000	3202,000	3034,000	3308,000	3382,000	3435,000	2846,000	2851,000	2967,000	3479,000	3173,000	3559,000	3253,000	3211,000	3317,000	3313,000	3377,000	3431,000	3344,000	2889,000	3223,000	3312,000	3301,000	2790,000	2725,000	2870,000	3286,000	3157,000	3347,000	3238,000	3355,000	3379,000	3238,000	3496,000	3372,000	3372,000	3361,000	3422,000	3148,000	3474,000	3293,000	3222,000	3325,000	3296,000	3270,000
Wilcoxon W	20158,000	19992,000	19868,000	20161,000	20346,000	4283,000	20054,000	20328,000	20402,000	20455,000	19866,000	19871,000	19987,000	20499,000	20193,000	20579,000	20273,000	4292,000	20337,000	20333,000	20397,000	20451,000	20364,000	19909,000	20243,000	20332,000	20321,000	19810,000	19745,000	19890,000	20306,000	20177,000	4428,000	20258,000	20375,000	20399,000	20258,000	4577,000	4453,000	4453,000	4442,000	4503,000	20168,000	20494,000	4374,000	4303,000	20345,000	4377,000	4351,000
Z	-2,710	-3,122	-3,429	-2,703	-2,245	-2,552	-2,968	-2,289	-2,106	-1,974	-3,434	-3,421	-3,134	-1,865	-2,624	-1,667	-2,425	-2,529	-2,267	-2,277	-2,118	-1,984	-2,200	-3,327	-2,500	-2,279	-2,306	-3,572	-3,733	-3,374	-2,344	-2,663	-2,193	-2,463	-2,173	-2,113	-2,463	-1,823	-2,131	-2,131	-2,158	-2,007	-2,686	-1,878	-2,326	-2,502	-2,247	-2,319	-2,383
Asymp. Sig. (2-tailed)	0.007	0.002	0.001	0.007	0.025	0.011	0.003	0.022	0.035	0.048	0.001	0.001	0.002	0.062	0.009	0.095	0.015	0.011	0.023	0.023	0.034	0.047	0.028	0.001	0.012	0.023	0.021	0	0	0.001	0.019	0.008	0.028	0.014	0.03	0.035	0.014	0.068	0.033	0.033	0.031	0.045	0.007	0.06	0.02	0.012	0.025	0.02	0.017
Sign	U	T	T	T	T	U	T	U	T	U	T	U	T	T	T	T	T	U	T	T	T	T	U	U	T	T	T	T	T	T	T	U	U	U	U	U	U	T	U	U	T	U	T	T	U	U	T	U	U
[truncated: 52 more columns]
