# Supplementary material for: Endocranial Morphology in Metopism
Source: Biology (Basel). 2025 Jul 9;14(7):835. doi: 10.3390/biology14070835 (PMC12292677; doi:10.3390/biology14070835)
Supplement: Supplementary file 1 [file biology-14-00835-s001.zip › Suppl S4.xlsx]

## Sheet: Sheet1
Attributes		Attribute Importance
1-2	fc - cg	0.08
1-8	fc-ts	0.02
1-14	fc-pcpL	0.02
1-15	fc-ds	0.02
1-21	fc-fomR	0.02
1-25	fc-paR	0.22
1-31	fc-eb	0.12
2-8	cg-ts	0.04
2-13	cg-pcpR	0.1
2-14	cg-pcpL	0.48
2-15	cg-ds	0.02
2-16	cg-s	0.04
2-18	cg-eptL	0.14
2-31	cg-eb	0.06
2-38	cg-frlR	0.02
2-41	cg-iofL	0.04
3-8	cgb-ts	0.6
3-13	cgb-pcpR	0.42
3-15	cgb-ds	0.02
3-33	cgb-o	0.02
3-35	cgb-fmlL	0.02
4-21	lwR-fomR	0.06
4-40	lwR-iofR	0.04
4-44	lwR-omsR	0.02
6-13	gwR-pcpR	0.1
7-43	gwL-pnL	0.02
8-16	ts-s	0.04
8-31	ts-eb	0.04
8-45	ts-omsL	0.02
9-31	ocR-eb	0.02
10-31	ocL-eb	0.18
10-41	ocL-iofL	0.06
11-23	acpR-folR	0.02
13-28	pcpR-eaL	0.02
13-33	pcpR-o	0.02
14-18	pcpL-eptL	0.04
14-43	pcpL-pnL	0.02
14-45	pcpL-omsL	0.02
15-28	ds-eaL	0.04
15-38	ds-frlR	0.02
15-44	ds-omsR	0.02
16-44	s-omsR	0.02
17-18	eptR-eptL	0.04
17-21	eptR-fomR	0.02
18-29	eptL-iop	0.04
18-33	eptL-o	0.02
18-45	eptL-omsL	0.02
21-44	fomR-omsR	0.02
22-45	fomL-omsL	0.02
23-40	folR-iofR	0.02
23-44	folR-omsR	0.06
25-34	paR-fmlR	0.02
25-39	paR-frlL	0.02
25-42	paR-pnR	0.04
25-44	paR-omsR	0.02
27-28	eaR-eaL	0.04
28-45	eaL-omsL	0.04
29-45	iop-omsL	0.04
29-47	iop-spmL	0.04
31-38	eb-frlR	0.06
31-41	eb-iofL	0.06
32-36	ba-fsR	0.02
32-39	ba-frlL	0.2
32-45	ba-omsL	0.12
35-42	fmlL-pnR	0.02
36-42	fsR-pnR	0.02
37-45	fsL-omsL	0.02
40-42	iofR-pnR	0.02
45-47	omsL-spmL	0.04
